# Supplementary material for: Scalable, Lightweight, Integrated and Quick-to-Assemble (SLIQ) Hyperdrives for Functional Circuit Dissection
Source: Front Neural Circuits. 2017 Feb 13;11:8. doi: 10.3389/fncir.2017.00008 (PMC5303737; doi:10.3389/fncir.2017.00008)
Supplement: TABLE S1 — Materials and vendor information for the components used in assembling the SLIQ drive. [file Data_Sheet_1.XLSX]

## Sheet: Sheet1
Item	Vendor	Specifications
Nichrome wire	California Fine Wire Company	Stablohm 650 .00050
Tungsten wire	California Fine Wire Company	Tungsten 99.95% 735/450 0.00078
Grounding wire	A-M Systems, Inc.	791900 Stainless steel, .008" bare (AN), .011" coated
EEG wire	A-M Systems, Inc.	790600 Stainless steel (HH), .002" bare, .0045" coated
Polyimide Tubing - Low density	MicroLumen	090-I.5, ID 0.0089", OD 0.012" (226 um ID, 305 um OD)
Polyimide Tubing - High density	MicroLumen	054-I, ID 0.0054", OD 0.0072" (137 um ID, 183 um OD)
Polyimide Tubing - Ultra-high density	MicroLumen	039-0.75, ID 0.0038", OD 0.0050" (97 um ID, 127 um OD)
Polyimide Tubing - Ultra-high density	MicroLumen	039-0.5, ID 0.0039", OD 0.0047" (99 um ID, 119 um OD)
Polyimide Tubing - Half-slot	Small Parts	B000FMWJWK h0018003t304whx 1' 23 AWG, 0.0226" ID, 0.0286" OD
Optical fiber place holder	Small Parts	Stainless steel 304 hypodermic tubing, 26 gauge, 0.010" ID, 0.018" OD
		Alternatively: Drill bits, #70-80
Skull screws (long)	Antrin Miniature Specialties, Inc	AMS 120/3-25 000-120 x 3/32 SL FILL SS
Skull screws (short)	Antrin Miniature Specialties, Inc	AMS 120/1-25 000-120 x 1/16 SL FILL SS
EIB screws	Antrin Miniature Specialties, Inc	AMS 120/5B-25 000-120 x 1/8 SL BIND SST
EIB screw washers (for 32 ch EIB)		1.34 mm ID, 2.74 mm OD
Half-moon micro-screws	Antrin Miniature Specialties, Inc	MIT .60UNM Titanium half screw (Thread pitch 0.150 mm)
Drive springs	Lee spring	Bantam spring CB0050B 07 E
Epoxy	Bob Smith Industries	Quik-cure 5 minute epoxy
Silver conductive epoxy	MG Chemicals	8330-19G, for bridging ground to shield
Solder paste (beads)	CML supply	Kester EP256, for soldering connector to EIB
EIB Pins	NeuraLynx	Large pins
Connector (32 channel)	Omnetics	A79026-001
Interconnects	Mill-Max	Right angle socket (399 or 851 interconnect)
Optical fibers	Ocean optics	Fiber-200-vis
